# Supplementary material for: Efficacy and Safety of Different Courses of Tongxinluo Capsule as Adjuvant Therapy for Coronary Heart Disease after Percutaneous Coronary Intervention: A Systematic Review and Meta-Analysis of Randomized Controlled Trials
Source: J Clin Med. 2022 May 25;11(11):2991. doi: 10.3390/jcm11112991 (PMC9181557; doi:10.3390/jcm11112991)
Supplement: Supplementary file 1 [file jcm-11-02991-s001.zip]

Archive with 2 entries (2 files):
- Supplementary File S1. Search strategies.pdf
- Supplementary File S2. PRISMA checklist.pdf
